# Supplementary material for: Phosphatases maintain low catalytic activity of SGK1: DNA damage resets the balance in favor of phosphorylation
Source: J Biol Chem. 2023 Jun 19;299(8):104941. doi: 10.1016/j.jbc.2023.104941 (PMC10372406; doi:10.1016/j.jbc.2023.104941)
Supplement: KinaseFinder Results [file mmc1.xlsx]

## Sheet: Table 1
	Phosphorylation profile of peptide “GGSGGGLRRSNSAPLIHGL” in 245 Ser/Thr kinase assays; singlicate measurements
	Sample peptide concentration: 1 µM
	All values in cpm
					A	B	C	D
	#	Kinase (ProQinase Lot #)	External Vendor Lot #	Enzyme, ng/well	Kinase activity with peptide	Kinase activity w/o peptide	Peptide background, median n=3	Kinase activity with peptide, corrected (A-C)	Activity Ratio (D/B)
	Serine/ Threonine Kinases
0020043100	1	ACVR1 (Lot001)		20	148	305	85	63	0.206557
0020043112	2	ACVR1B (Lot003)	INV_794484	10	78	120	85	-7	-0.0583333
0020043124	3	ACVR2A (Lot003)	INV_1962909	50	154	154	85	69	0.448052
0020043136	4	ACVR2B (Lot002)	INV_1698833	25	127	139	85	42	0.302158
0020043148	5	ACVRL1 (Lot002)	INV_511550	20	45	177	85	-40	-0.225989
0020043160	6	AKT1 (Lot007)		25	121	230	85	36	0.156522
0020043172	7	AKT2 (Lot003)		200	247	275	85	162	0.589091
0020043089	8	AKT3 (Lot004)		10	77	266	85	-8	-0.0300752
0020043101	9	AMPKalpha1 (Lot001)		200	1800	649	85	1715	2.64253
0020043113	10	ARK5 (Lot002)		100	8515	1066	85	8430	7.90807
0020043125	11	ASK1 (Lot002)	INV_1795326	5	99	451	85	14	0.0310421
0020043137	12	AuroraA (Lot004)		50	394	675	85	309	0.457778
0020043149	13	AuroraB (Lot008)		100	452	594	85	367	0.617845
0020043161	14	AuroraC (Lot009)		100	254	435	85	169	0.388506
0020043173	15	BMPR1A (Lot007)		50	141	127	85	56	0.440945
0020043090	16	BRAF (Lot001)		25	56	183	85	-29	-0.15847
0020043102	17	BRAF V600E (Lot002)		25	61	203	85	-24	-0.118227
0020043114	18	BRSK1 (Lot001)	INV_36097	10	96	169	85	11	0.0650888
0020043126	19	BRSK2 (Lot005)		100	12021	59	85	11936	202.305
0020043138	20	BUB1B (Lot002)	CAR_08CBS-1281	35	92	156	85	7	0.0448718
0020043150	21	CAMK1D (Lot002)	INV_1370614	100	53952	142	85	53867	379.345
0020043162	22	CAMK2A (Lot001)	INV_28192	5	603	451	85	518	1.14856
0020043174	23	CAMK2B (Lot002)	INV_1754936	100	2088	126	85	2003	15.8968
0020043091	24	CAMK2D (Lot001)	INV_31647	1	1148	457	85	1063	2.32604
0020043103	25	CAMK2G (Lot001)	MIL_D8NN026U	1	165	116	85	80	0.689655
0020043115	26	CAMK4 (Lot001)	INV_35391	75	7412	397	85	7327	18.4559
0020043127	27	CAMKK1 (Lot002)	INV_1559214	40	534	70	85	449	6.41429
0020043139	28	CAMKK2 (Lot001)	INV_35319	10	69	351	85	-16	-0.045584
0020043151	29	CDC42BPA (Lot001)	INV_36844	10	69	243	85	-16	-0.0658436
0020043163	30	CDC42BPB (Lot001)		25	101	238	85	16	0.0672269
0020043175	31	CDC7/DBF4 (Lot006)		25	109	113	85	24	0.212389
0020043092	32	CDK1/CycA (Lot005)		15	9821	309	85	9736	31.5081
0020043104	33	CDK1/CycE (Lot001)		50	58	141	85	-27	-0.191489
0020043116	34	CDK16/CycY (Lot001)		20	109	194	85	24	0.123711
0020043128	35	CDK1CycB1 (Lot025)		25	61	235	85	-24	-0.102128
0020043140	36	CDK2/CycA (Lot005)		50	109	230	85	24	0.104348
0020043152	37	CDK2/CycE (Lot010)		10	40	146	85	-45	-0.308219
0020043164	38	CDK3/CycE (Lot001)		10	59	123	85	-26	-0.211382
0020043176	39	CDK4/CycD1 (Lot007)		25	56	144	85	-29	-0.201389
0020043093	40	CDK4/CycD3 (Lot001)		10	104	142	85	19	0.133803
0020043105	41	CDK5/p25NCK (Lot001)		15	76	193	85	-9	-0.0466321
0020043117	42	CDK5/p35NCK (Lot001)		5	864	174	85	779	4.47701
0020043129	43	CDK6/CycD1 (Lot006)		20	54	117	85	-31	-0.264957
0020043141	44	CDK6/CycD3 (Lot005)		100	168	132	85	83	0.628788
0020043153	45	CDK7/CycH/MAT1 (Lot002)		25	120	316	85	35	0.110759
0020043165	46	CDK8/CycC (Lot002)		50	63	169	85	-22	-0.130178
0020043177	47	CDK9/CycK (Lot004)		25	61	101	85	-24	-0.237624
0020043094	48	CDK9/CycT (Lot003)		25	57	385	85	-28	-0.0727273
0020043106	49	CHK1 (Lot002)		50	75	231	85	-10	-0.04329
0020043118	50	CHK2 (Lot002)	INV_31541	10	271	117	85	186	1.58974
0020043130	51	CK1alpha1 (Lot001)		100	84	198	85	-1	-0.00505051
0020043142	52	CK1delta (Lot002)	INV_843701	5	81	135	85	-4	-0.0296296
0020043154	53	CK1epsilon (Lot002)	INV_866725	5	66	129	85	-19	-0.147287
0020043166	54	CK1gamma1 (Lot001)	INV_34360	5	99	634	85	14	0.022082
0020043178	55	CK1gamma2 (Lot001)	INV_31770	10	93	288	85	8	0.0277778
0020043095	56	CK1gamma3 (Lot001)	INV_34380	5	93	282	85	8	0.0283688
0020043107	57	CK2alpha1 (Lot003)		20	71	139	85	-14	-0.100719
0020043119	58	CK2alpha2 (Lot001)		50	41	151	85	-44	-0.291391
0020043131	59	CLK1 (Lot001)		400	96	211	85	11	0.0521327
0020043143	60	CLK2 (Lot001)	INV_271879	2	47	154	85	-38	-0.246753
0020043155	61	CLK3 (Lot002)		10	51	127	85	-34	-0.267717
0020043167	62	CLK4 (Lot003)	INV_1902851	50	369	79	85	284	3.59494
0020043179	63	COT (Lot018)		300	99	160	85	14	0.0875
0020043096	64	DAPK1 (Lot002)		40	108	111	85	23	0.207207
0020043108	65	DAPK2 (Lot001)	INV_32159	10	69	169	85	-16	-0.0946746
0020043120	66	DAPK3 (Lot002)	INV_827666	10	69	191	85	-16	-0.0837696
0020043132	67	DCAMKL2 (Lot001)	INV_35320	20	99	129	85	14	0.108527
0020043144	68	DMPK (Lot001)	INV_34024	80	84	151	85	-1	-0.00662252
0020043156	69	DNAPK (Lot002)	INV_1484325	10	76	376	85	-9	-0.0239362
0020043168	70	DYRK1A (Lot002)	INV_38993	10	90	172	85	5	0.0290698
0020043180	71	DYRK1B (Lot003)	INV_877059	5	93	162	85	8	0.0493827
0020043097	72	DYRK2 (Lot001)	CAR_09CBS-1249	2	79	82	85	-6	-0.0731707
0020043109	73	DYRK3 (Lot001)	INV_290370	3	96	132	85	11	0.0833333
0020043121	74	DYRK4 (Lot002)	INV_37361	10	61	88	85	-24	-0.272727
0020043133	75	EEF2K (Lot001)	INV_38185	5	83	121	85	-2	-0.0165289
0020043145	76	EIF2AK2 (Lot003)	INV_850068	10	56	382	85	-29	-0.0759162
0020043157	77	EIF2AK3 (Lot002)	INV_430006	20	77	194	85	-8	-0.0412371
0020043169	78	ERK1 (Lot002)		20	126	307	85	41	0.13355
0020043181	79	ERK2 (Lot008)		10	294	495	85	209	0.422222
0020043098	80	ERK7 (Lot002)		75	98	159	85	13	0.081761
0020043110	81	GRK2 (Lot001)	INV_31090	50	69	133	85	-16	-0.120301
0020043122	82	GRK3 (Lot002)	INV_38897	10	75	335	85	-10	-0.0298507
0020043134	83	GRK4 (Lot003)	INV_618977	5	87	475	85	2	0.00421053
0020043146	84	GRK5 (Lot002)	INV_879275	5	77	248	85	-8	-0.0322581
0020043158	85	GRK6 (Lot002)	INV_37437	15	80	201	85	-5	-0.0248756
0020043170	86	GRK7 (Lot001)	INV_34013	5	127	238	85	42	0.176471
0020043182	87	GSG2 (Lot005)		5	49	86	85	-36	-0.418605
0020043099	88	GSK3alpha (Lot001)	INV_29135	50	111	120	85	26	0.216667
0020043111	89	GSK3beta (Lot003)		50	350	491	85	265	0.539715
0020043123	90	HIPK1 (Lot001)	INV_37497	20	91	172	85	6	0.0348837
0020043135	91	HIPK2 (Lot001)	INV_452552	50	61	107	85	-24	-0.224299
0020043147	92	HIPK3 (Lot004)		20	71	179	85	-14	-0.0782123
0020043159	93	HIPK4 (Lot001)	INV_719847	5	75	58	85	-10	-0.172414
0020043171	94	HRI (Lot001)		80	30	163	85	-55	-0.337423
020043183	95	IKKalpha (Lot005)	INV_1600027	50	96	212	85	11	0.0518868
0020042812	96	IKKbeta (Lot008)		100	632	1000	85	547	0.547
0020042824	97	IKKepsilon (Lot007)		20	99	206	85	14	0.0679612
0020042836	98	IRAK1 (Lot002)	INV_472069	20	50	202	85	-35	-0.173267
0020042848	99	IRAK4 (untagged) (Lot006)		10	120	219	85	35	0.159817
0020042860	100	JNK1 (Lot005)		5	198	394	85	113	0.286802
0020042872	101	JNK2 (Lot003)		5	102	223	85	17	0.0762332
0020042884	102	JNK3 (Lot004)		5	50	114	85	-35	-0.307018
0020042801	103	LIMK1 (Lot002)	INV_727475	50	138	154	85	53	0.344156
0020042813	104	LIMK2 (Lot006)	CAR_012CBS-0581	75	150	60	85	65	1.08333
0020042825	105	LRRK G2019S (Lot003)	INV_742572	5	53	193	85	-32	-0.165803
0020042837	106	LRRK2 (Lot005)	INV_1745458	30	84	114	85	-1	-0.00877193
0020042849	107	LRRK2 I2020T (Lot002)	INV_902533	25	75	165	85	-10	-0.0606061
0020042861	108	LRRK2 R1441C (Lot002)	INV_902531	25	147	99	85	62	0.626263
0020042873	109	MAP3K1 (Lot001)		5	72	78	85	-13	-0.166667
0020042885	110	MAP3K10 (Lot002)	INV_1562424	25	123	90	85	38	0.422222
0020042802	111	MAP3K11 (Lot001)	INV_34029	30	239	230	85	154	0.669565
0020042814	112	MAP3K7/MAP3K7IP1 (Lot002)	INV_1475042	30	153	304	85	68	0.223684
0020042826	113	MAP3K9 (Lot003)	INV_1737738	20	105	120	85	20	0.166667
0020042838	114	MAP4K2 (Lot003)	INV_748356	4	94	144	85	9	0.0625
0020042850	115	MAP4K4 (Lot008)		50	380	228	85	295	1.29386
0020042862	116	MAP4K5 (Lot001)	INV_33456	3	87	134	85	2	0.0149254
0020042874	117	MAPKAPK2 (Lot004)	0	5	201	111	85	116	1.04505
0020042886	118	MAPKAPK3 (Lot001)		10	57	166	85	-28	-0.168675
0020042803	119	MAPKAPK5 (Lot005)		20	90	148	85	5	0.0337838
0020042815	120	MARK1 (Lot001)		100	90	144	85	5	0.0347222
0020042827	121	MARK2 (Lot003)	INV_678628	5	121	154	85	36	0.233766
0020042839	122	MARK3 (Lot001)		100	97	187	85	12	0.0641711
0020042851	123	MARK4 (Lot002)	INV_1103511	5	114	105	85	29	0.27619
0020042863	124	MEK1 wt (Lot002)		50	134	197	85	49	0.248731
0020042875	125	MEK2 (Lot003)	INV_1825763	50	99	90	85	14	0.155556
0020042887	126	MEK5 (Lot005)		100	189	129	85	104	0.806202
0020042804	127	MEKK2 (Lot005)		100	99	147	85	14	0.0952381
0020042816	128	MEKK3 (Lot005)		100	108	142	85	23	0.161972
0020042828	129	MELK (Lot001)		100	227	331	85	142	0.429003
0020042840	130	MINK1 (Lot002)		10	114	131	85	29	0.221374
0020042852	131	MKK4 (Lot002)		100	81	133	85	-4	-0.0300752
0020042864	132	MKK6SDTD (Lot001)		50	74	215	85	-11	-0.0511628
0020042876	133	MKK7 (Lot004)		150	117	66	85	32	0.484848
0020042888	134	MKNK1 (Lot002)	INV_1857646	50	93	54	85	8	0.148148
0020042805	135	MKNK2 (Lot002)	INV_1514484	20	102	108	85	17	0.157407
0020042817	136	MLK4 (Lot002)		200	156	114	85	71	0.622807
0020042829	137	MST1 (Lot002)		5	111	163	85	26	0.159509
0020042841	138	MST2 (Lot003)		10	105	166	85	20	0.120482
0020042853	139	MST3 (Lot001)	INV_32932	20	94	209	85	9	0.0430622
0020042865	140	MST4 (Lot001)		100	111	157	85	26	0.165605
0020042877	141	MTOR (Lot012)	INV_1739838	20	102	340	85	17	0.05
0020042889	142	MYLK (Lot001)	INV_36152	10	105	141	85	20	0.141844
0020042806	143	MYLK2 (Lot001)		5	151	197	85	66	0.335025
0020042818	144	MYLK3 (Lot001)	INV_34028	25	65	144	85	-20	-0.138889
0020042830	145	NEK1 (Lot003)	INV_1773597	5	114	154	85	29	0.188312
0020042842	146	NEK11 (Lot001)	INV_38163	25	75	202	85	-10	-0.049505
0020042854	147	NEK2 (Lot002)		50	60	201	85	-25	-0.124378
0020042866	148	NEK3 (Lot001)	INV_34362	10	97	178	85	12	0.0674157
0020042878	149	NEK4 (Lot002)	INV_35817	4	33	147	85	-52	-0.353741
0020042890	150	NEK6 (Lot001)		20	90	147	85	5	0.0340136
0020042807	151	NEK7 (Lot002)		25	107	131	85	22	0.167939
0020042819	152	NEK9 (Lot001)	INV_38162	5	70	167	85	-15	-0.0898204
0020042831	153	NIK (Lot027)		350	1117	155	85	1032	6.65806
0020042843	154	NLK (Lot002)		10	98	229	85	13	0.0567686
0020042855	155	p38alpha (Lot005)		10	871	432	85	786	1.81944
0020042867	156	p38beta (Lot004)		3	1344	417	85	1259	3.01918
0020042879	157	p38delta (Lot001)		2	120	154	85	35	0.227273
0020042891	158	p38gamma (Lot002)		10	177	208	85	92	0.442308
0020042808	159	PAK1 (Lot002)		15	217	251	85	132	0.525896
0020042820	160	PAK2 (Lot001)		25	174	332	85	89	0.268072
0020042832	161	PAK3 (Lot001)		20	2127	209	85	2042	9.77033
0020042844	162	PAK4 (Lot003)		50	74	165	85	-11	-0.0666667
0020042856	163	PAK6 (Lot001)		25	63	171	85	-22	-0.128655
0020042868	164	PAK7 (Lot001)		15	48	156	85	-37	-0.237179
0020042880	165	PASK (Lot001)	INV_34883	50	87	268	85	2	0.00746269
0020042892	166	PBK (Lot003)		200	223	214	85	138	0.64486
0020042809	167	PDK1 (Lot002)		20	136	197	85	51	0.258883
0020042821	168	PHKG1 (Lot002)	INV_830447	5	40	168	85	-45	-0.267857
0020042833	169	PHKG2 (Lot001)	INV_37321	10	69	343	85	-16	-0.0466472
0020042845	170	PIM1 (Lot003)		2	97	172	85	12	0.0697674
0020042857	171	PIM2 (Lot002)		50	7	528	85	-78	-0.147727
0020042869	172	PIM3 (Lot007)		25	111	297	85	26	0.0875421
0020042881	173	PKA (Lot002)	INV_37377	5	122	217	85	37	0.170507
0020042893	174	PKCalpha (Lot005)		5	105	237	85	20	0.0843882
0020042810	175	PKCbeta1 (Lot004)		5	97	211	85	12	0.056872
0020042822	176	PKCbeta2 (Lot003)		5	428	696	85	343	0.492816
0020042834	177	PKCdelta (Lot004)		25	112	264	85	27	0.102273
0020042846	178	PKCepsilon (Lot006)		10	81	117	85	-4	-0.034188
0020042858	179	PKCeta (Lot005)		10	56	110	85	-29	-0.263636
0020042870	180	PKCgamma (Lot007)		10	614	572	85	529	0.924825
0020042882	181	PKCiota (Lot006)		50	88	224	85	3	0.0133929
0020042894	182	PKCmu (Lot004)		20	124	177	85	39	0.220339
0020042811	183	PKCnu (Lot003)		20	57	186	85	-28	-0.150538
0020042823	184	PKCtheta (Lot008)		5	66	171	85	-19	-0.111111
0020042835	185	PKCzeta (Lot005)		50	23	168	85	-62	-0.369048
0020042847	186	PKMYT1 (Lot005)		150	305	93	85	220	2.36559
0020042859	187	PKMzeta (Lot001)		10	123	44	85	38	0.863636
	188	PKN3 (Lot002)	CAR_09CBS-1290	50	138	144	85	53	0.368056
	189	PLK1 (Lot013)		50	91	152	85	6	0.0394737
	190	PLK3 (Lot001)		30	62	165	85	-23	-0.139394
	191	PRK1 (Lot004)		25	46	143	85	-39	-0.272727
	192	PRK2 (Lot002)	INV_555959	20	100	131	85	15	0.114504
	193	PRKD2 (Lot001)	INV_34015	5	52	162	85	-33	-0.203704
	194	PRKG1 (Lot002)	INV_893283	10	66	93	85	-19	-0.204301
	195	PRKG2 (Lot001)	INV_273926	1	66	154	85	-19	-0.123377
	196	PRKX (Lot001)	INV_34283	10	46	117	85	-39	-0.333333
	197	RAF1 YDYD (Lot002)		10	124	296	85	39	0.131757
	198	RIPK2 (Lot003)		50	76	224	85	-9	-0.0401786
	199	RIPK5 (Lot001)	INV_38724	5	114	93	85	29	0.311828
	200	ROCK1 (Lot002)	INV_37178	5	33	274	85	-52	-0.189781
	201	ROCK2 (Lot002)		5	82	299	85	-3	-0.0100334
	202	RPS6KA1 (Lot002)	INV_386267	10	88	146	85	3	0.0205479
	203	RPS6KA2 (Lot001)	INV_34468	10	62	184	85	-23	-0.125
	204	RPS6KA3 (Lot003)	INV_378153	5	73	250	85	-12	-0.048
	205	RPS6KA4 (Lot001)	INV_34070	50	82	208	85	-3	-0.0144231
	206	RPS6KA5 (Lot001)	INV_33702	25	100	128	85	15	0.117188
	207	RPS6KA6 (Lot001)	INV_37496	5	40	195	85	-45	-0.230769
	208	S6K (Lot006)		50	77	266	85	-8	-0.0300752
	209	S6Kbeta (RPS6KB2) (Lot002)	INV_774837	100	62	152	85	-23	-0.151316
	210	SAK (Lot007)		100	189	186	85	104	0.55914
	211	SGK1 (Lot005)		50	37	193	85	-48	-0.248705
	212	SGK2 (Lot001)	INV_34433	20	68	142	85	-17	-0.119718
	213	SGK3 (Lot004)		50	107	223	85	22	0.0986547
	214	SIK1 (Lot003)		100	870	93	85	785	8.44086
	215	SIK2 (Lot001)		10	264	50	85	179	3.58
	216	SLK (Lot002)	INV_1275456	50	148	87	85	63	0.724138
	217	SNARK (Lot001)		200	2121	235	85	2036	8.66383
	218	SNK (Lot005)		50	154	195	85	69	0.353846
	219	SRPK1 (Lot001)		25	154	164	85	69	0.420732
	220	SRPK2 (Lot001)		20	97	188	85	12	0.0638298
	221	STK17A (Lot001)	INV_33789	25	75	126	85	-10	-0.0793651
	222	STK23 (Lot002)	INV_285180	25	247	144	85	162	1.125
	223	STK25 (Lot001)	INV_33163	10	87	148	85	2	0.0135135
	224	STK33 (Lot001)	INV_36048	50	94	200	85	9	0.045
	225	STK39 (Lot003)	IN_1577072	50	205	98	85	120	1.22449
	226	TAOK2 (Lot004)	INV_1011094	20	63	137	85	-22	-0.160584
	227	TAOK3 (Lot005)		50	53	173	85	-32	-0.184971
	228	TBK1 (Lot006)		5	71	369	85	-14	-0.0379404
	229	TGFBR1 (Lot003)		10	174	171	85	89	0.520468
	230	TGFBR2 (Lot003)	CAR_12CBS-0041	10	149	217	85	64	0.294931
	231	TLK1 (Lot002)		10	105	126	85	20	0.15873
	232	TLK2 (Lot002)		5	108	81	85	23	0.283951
	233	TSF1 (Lot002)		25	92	171	85	7	0.0409357
	234	TSK2 (Lot002)		25	244	134	85	159	1.18657
	235	TSSK1 (STK22B) (Lot002)	INV_947248	5	235	235	85	150	0.638298
	236	TTBK1 (Lot013)		10	154	72	85	69	0.958333
	237	TTBK2 (Lot007)		20	57	187	85	-28	-0.149733
	238	TTK (Lot003)		100	127	302	85	42	0.139073
	239	VRK1 (Lot001)		50	272	182	85	187	1.02747
	240	VRK2 (Lot002)		200	511	97	85	426	4.39175
	241	WEE1 (Lot005)		200	212	158	85	127	0.803797
	242	WNK1 (Lot001)		100	373	148	85	288	1.94595
	243	WNK2 (Lot001)	INV_35976	40	1	136	85	-84	-0.617647
	244	WNK3 (Lot001)	INV_36047	10	49	165	85	-36	-0.218182
	245	ZAK (Lot001)	INV_34603	5	81	210	85	-4	-0.0190476
