# Supplementary material for: Phosphatases maintain low catalytic activity of SGK1: DNA damage resets the balance in favor of phosphorylation
Source: J Biol Chem. 2023 Jun 19;299(8):104941. doi: 10.1016/j.jbc.2023.104941 (PMC10372406; doi:10.1016/j.jbc.2023.104941)
Supplement: FAM122A PTM-MS [file mmc2.xlsx]

## Sheet: DMSO
Accession	Description	Score	Coverage	# Proteins	# Unique Peptides	# Peptides	# PSMs	Area	# AAs	MW [kDa]	calc. pI
Q96E09	PPP2R1A-PPP2R2A-interacting phosphatase regulator 1 OS=Homo sapiens OX=9606 GN=PABIR1 PE=1 SV=1 - [PBIR1_HUMAN]	451.272	57.84	1	13	13	182	2.15365e+09	287	30.51	6.78564
	A2	Sequence	# PSMs	# Proteins	# Protein Groups	Protein Group Accessions	Modifications	ΔCn	phosphoRS Site Probabilities	Area	XCorr	Charge	MH+ [Da]	ΔM [ppm]	RT [min]	# Missed Cleavages
	High	RSNsAPLIHGLSDTSPVFQAEAPSAR	13	1	1	Q96E09	S4(Phospho)	0	S(2): 0.0; S(4): 100.0; S(12): 0.0; T(14): 0.0; S(15): 0.0; S(24): 0.0	2.73516e+08	5.99318	3	2788.32	-8.2511	47.0134	1
	High	SNSAPLIHGLSDTSPVFQAEAPSAR	7	1	1	Q96E09		0		2.32247e+09	4.70306	3	2552.25	-8.43753	47.1403	0
	High	mELDLELPPGTGGSPAEGGGSGGGGGLR	9	1	1	Q96E09	M1(Oxidation)	0		2.38304e+08	4.43289	3	2541.17	-7.27425	49.0874	0
	High	SNsAPLIHGLSDTSPVFQAEAPSAR	13	1	1	Q96E09	S3(Phospho)	0	S(1): 0.6; S(3): 99.4; S(11): 0.0; T(13): 0.0; S(14): 0.0; S(23): 0.0	1.79331e+09	4.33278	3	2632.22	-8.09696	54.056	0
	High	VSTTTDSPVSPAQAASPFIPLDELSSK	4	1	1	Q96E09		0		1.18102e+09	4.27689	3	2745.36	-9.93469	60.6768	0
	High	RIDFIPVSPAPSPTR	28	1	1	Q96E09		0		2.83304e+09	4.16592	3	1652.9	-7.34278	41.6351	1
	High	EVQTAmQISHSWEESFSLSDNDVEK	2	1	1	Q96E09	M6(Oxidation)	0		1.76759e+08	3.98103	3	2912.27	-7.99824	48.6595	0
	High	RSNSAPLIHGLSDTSPVFQAEAPSAR	3	1	1	Q96E09		0		121961252	3.9791	4	2708.35	-8.31113	41.9422	1
	High	RIDFIPVSPAPsPTR	15	1	1	Q96E09	S12(Phospho)	0	S(8): 0.0; S(12): 99.7; T(14): 0.3	3.37938e+08	3.80134	3	1732.87	-7.40431	47.6056	1
	High	MELDLELPPGTGGSPAEGGGSGGGGGLR	6	1	1	Q96E09		0		2.46888e+08	3.72937	3	2525.17	-8.2222	53.7274	0
	High	LHQIKQEEGMDLINR	3	1	1	Q96E09		0		2.37378e+08	3.64958	3	1823.93	-7.79636	29.2848	1
	High	VsTTTDSPVSPAQAASPFIPLDELSSK	15	1	1	Q96E09	S2(Phospho)	0.0249	S(2): 49.2; T(3): 49.2; T(4): 0.4; T(5): 0.4; S(7): 0.4; S(10): 0.4; S(16): 0.0; S(25): 0.0; S(26): 0.0	2.09459e+08	3.52683	3	2825.33	-6.39938	67.5006	0
	High	mELDLELPPGTGGSPAEGGGSGGGGGLRR	9	1	1	Q96E09	M1(Oxidation)	0		7.62022e+08	3.48475	3	2697.27	-7.61698	42.8421	1
	High	SQSPINcIRPSVLGPLKR	2	1	1	Q96E09	C7(Carbamidomethyl)	0		6.49598e+07	3.36931	4	2022.11	-8.12837	38.2699	1
	High	HGLLLPASPVR	18	1	1	Q96E09		0		1.30543e+09	3.27825	3	1159.68	-8.64573	34.8625	0
	High	MELDLELPPGTGGSPAEGGGSGGGGGLRR	5	1	1	Q96E09		0		5.83344e+08	2.90123	3	2681.27	-9.67274	47.2521	1
	High	RSQSPINcIRPSVLGPLK	1	1	1	Q96E09	C8(Carbamidomethyl)	0		1.15381e+07	2.80075	4	2022.11	-7.94727	37.9112	1
	High	RSnSAPLIHGLSDTSPVFQAEAPSAR	1	1	1	Q96E09	N3(Deamidated)	0		5.53076e+06	2.74761	4	2709.34	-6.5536	44.1229	1
	High	SQSPINcIRPSVLGPLK	1	1	1	Q96E09	C7(Carbamidomethyl)	0		1.29271e+08	2.67217	3	1866.01	-6.84677	43.271	0
	High	RSnsAPLIHGLSDTSPVFQAEAPSAR	1	1	1	Q96E09	N3(Deamidated); S4(Phospho)	0	S(2): 0.0; S(4): 100.0; S(12): 0.0; T(14): 0.0; S(15): 0.0; S(24): 0.0	1.20482e+07	2.54705	3	2789.31	-6.54398	50.6062	1
	High	SnSAPLIHGLSDTSPVFQAEAPSAR	5	1	1	Q96E09	N2(Deamidated)	0		7.24301e+07	2.5067	3	2553.25	-4.27761	48.7552	0
	High	HGLLLPAsPVR	16	1	1	Q96E09	S8(Phospho)	0	S(8): 100.0	7.62809e+08	2.4659	2	1239.65	-8.7107	39.0723	0
	High	LHQIKQEEGmDLINR	1	1	1	Q96E09	M10(Oxidation)	0		2.49174e+08	2.41883	3	1839.92	-8.68022	23.9	1
	High	RSQsPINcIRPSVLGPLK	1	1	1	Q96E09	S4(Phospho); C8(Carbamidomethyl)	0	S(2): 0.0; S(4): 100.0; S(12): 0.0	2.01979e+07	2.34715	3	2102.08	-8.60739	40.5756	1
	High	QEEGMDLINR	3	1	1	Q96E09		0		4.7243e+08	2.31481	2	1204.55	-8.76648	31.995	0

## Sheet: Bleomycin
Accession	Description	Score	Coverage	# Proteins	# Unique Peptides	# Peptides	# PSMs	Area	# AAs	MW [kDa]	calc. pI
Q96E09	PPP2R1A-PPP2R2A-interacting phosphatase regulator 1 OS=Homo sapiens OX=9606 GN=PABIR1 PE=1 SV=1 - [PBIR1_HUMAN]	5993.06	83.28	1	31	31	2258	1.21716e+11	287	30.51	6.78564
	A2	Sequence	# PSMs	# Proteins	# Protein Groups	Protein Group Accessions	Modifications	ΔCn	phosphoRS Site Probabilities	Area	XCorr	Charge	MH+ [Da]	ΔM [ppm]	RT [min]	# Missed Cleavages
	High	RSnsAPLIHGLSDTSPVFQAEAPSAR	10	1	1	Q96E09	N3(Deamidated); S4(Phospho)	0	S(2): 0.0; S(4): 100.0; S(12): 0.0; T(14): 0.0; S(15): 0.0; S(24): 0.0	1744489323	6.72061	3	2789.32	-0.242011	50.8232	1
	High	RSNsAPLIHGLSDTSPVFQAEAPSAR	53	1	1	Q96E09	S4(Phospho)	0	S(2): 0.0; S(4): 100.0; S(12): 0.0; T(14): 0.0; S(15): 0.0; S(24): 0.0	18242911662	6.58277	3	2788.32	-6.5437	46.9649	1
	High	RSnSAPLIHGLSDTSPVFqAEAPSAR	2	1	1	Q96E09	N3(Deamidated); Q19(Deamidated)	0		0	5.9125	3	2710.35	2.90924	43.9957	1
	High	SNSAPLIHGLSDTSPVFQAEAPSAR	138	1	1	Q96E09		0		112080854809	5.60053	3	2552.27	-1.83719	52.2371	0
	High	SnSAPLIHGLSDTSPVFqAEAPSAR	6	1	1	Q96E09	N2(Deamidated); Q18(Deamidated)	0		214832437	5.34134	3	2554.26	8.19467	49.14	0
	High	RSNSAPLIHGLSDTSPVFQAEAPSAR	8	1	1	Q96E09		0		6.43093e+09	5.2926	3	2708.36	-7.35965	41.6772	1
	High	mELDLELPPGTGGSPAEGGGSGGGGGLR	80	1	1	Q96E09	M1(Oxidation)	0		19933912488	5.26758	4	2541.18	-4.27721	49.1969	0
	High	EVQTAMQISHSWEESFSLSDNDVEK	85	1	1	Q96E09		0		4.57586e+09	5.24531	3	2896.3	0.717653	56.4748	0
	High	mELDLELPPGTGGSPAEGGGSGGGGGLRR	67	1	1	Q96E09	M1(Oxidation)	0		65674866040	5.23418	5	2697.28	-5.09254	42.9051	1
	High	SnsAPLIHGLSDTSPVFQAEAPSAR	6	1	1	Q96E09	N2(Deamidated); S3(Phospho)	0	S(1): 0.7; S(3): 99.3; S(11): 0.0; T(13): 0.0; S(14): 0.0; S(23): 0.0	2.14931e+09	5.21597	3	2633.22	-1.14295	57.9362	0
	High	VSTTTDSPVSPAQAASPFIPLDELSSK	96	1	1	Q96E09		0		3.42927e+10	5.1491	3	2745.38	-1.79771	60.364	0
	High	RSnSAPLIHGLSDTSPVFQAEAPSAR	7	1	1	Q96E09	N3(Deamidated)	0		4.72431e+08	5.05087	4	2709.35	-1.95794	45.4187	1
	High	MELDLELPPGTGGSPAEGGGSGGGGGLR	28	1	1	Q96E09		0		21326838097	5.01455	4	2525.18	-6.41471	53.66	0
	High	SAsPKRIDFIPVSPAPSPTR	4	1	1	Q96E09	S3(Phospho)	0	S(1): 50.0; S(3): 50.0; S(13): 0.0; S(17): 0.0; T(19): 0.0	4.87389e+07	4.8978	3	2203.11	-7.5777	41.2085	2
	High	EVQTAmQISHSWEESFSLSDNDVEK	72	1	1	Q96E09	M6(Oxidation)	0		1.18909e+10	4.80105	3	2912.28	-3.78568	49.3286	0
	High	SNsAPLIHGLSDTSPVFQAEAPSAR	250	1	1	Q96E09	S3(Phospho)	0	S(1): 0.0; S(3): 100.0; S(11): 0.0; T(13): 0.0; S(14): 0.0; S(23): 0.0	121016006617	4.74035	2	2632.23	-4.21949	54.1556	0
	High	EVqTAmQISHSWEESFSLSDnDVEK	2	1	1	Q96E09	Q3(Deamidated); M6(Oxidation); N21(Deamidated)	0		0	4.70183	3	2914.28	8.58956	55.1985	0
	High	SnSAPLIHGLSDTSPVFQAEAPSAR	32	1	1	Q96E09	N2(Deamidated)	0		6363582208	4.62501	4	2553.25	-2.15534	51.2891	0
	High	mELDLELPPGtGGSPAEGGGSGGGGGLRR	15	1	1	Q96E09	M1(Oxidation); T11(Phospho)	0	T(11): 50.0; S(14): 50.0; S(21): 0.0	989265567	4.48652	3	2777.24	-5.53767	47.2576	1
	High	VSTTTDSPVSPAqAASPFIPLDELSSK	3	1	1	Q96E09	Q13(Deamidated)	0		0	4.44491	2	2746.37	1.49435	60.67	0
	High	SNSAPLIHGLSDTSPVFQAEAPSARR	3	1	1	Q96E09		0		4.22224e+08	4.40236	4	2708.36	-4.34479	42.3141	1
	High	QcFSPSLQSFVSSNGLPPSPIPSPTTR	15	1	1	Q96E09	C2(Carbamidomethyl)	0		5.47957e+09	4.32628	3	2888.41	-3.73897	61.9397	0
	High	RIDFIPVSPAPSPTR	245	1	1	Q96E09		0		127108298876	4.17604	3	1652.91	-2.35774	64.3084	1
	High	EVQTAMQISHSWEESFSLSDnDVEK	2	1	1	Q96E09	N21(Deamidated)	0		0	4.15785	3	2897.28	0.967717	62.1515	0
	High	SNsAPLIHGLsDTSPVFQAEAPSAR	4	1	1	Q96E09	S3(Phospho); S11(Phospho)	0	S(1): 0.6; S(3): 99.4; S(11): 0.0; T(13): 99.4; S(14): 0.6; S(23): 0.0	2.43321e+08	4.09218	3	2712.21	0.392494	58.618	0
	High	EVQTAmQISHSWEESFSLSDnDVEK	11	1	1	Q96E09	M6(Oxidation); N21(Deamidated)	0		296219928	3.98896	3	2913.27	-1.20992	55.3431	0
	High	SASPKRIDFIPVSPAPSPTR	4	1	1	Q96E09		0		195678053	3.91905	3	2123.16	-1.15437	36.3345	2
	High	RSQSPINcIRPSVLGPLKR	3	1	1	Q96E09	C8(Carbamidomethyl)	0		252861880	3.88715	4	2178.23	-1.45834	33.3973	2
	High	QcFSPSLQsFVSSnGLPPSPIPSPTTR	10	1	1	Q96E09	C2(Carbamidomethyl); S9(Phospho); N14(Deamidated)	0	S(4): 0.0; S(6): 0.0; S(9): 0.0; S(12): 0.0; S(13): 0.0; S(19): 100.0; S(23): 0.0; T(25): 0.0; T(26): 0.0	67615476	3.85443	3	2969.38	2.97167	66.3998	0
	High	EVQTAmQISHSWEESFSLsDNDVEK	5	1	1	Q96E09	M6(Oxidation); S19(Phospho)	0	T(4): 0.0; S(9): 0.0; S(11): 0.0; S(15): 0.0; S(17): 0.0; S(19): 100.0	1.62583e+08	3.85207	3	2992.25	-3.30443	52.4376	0
	High	RSQSPINcIRPSVLGPLK	3	1	1	Q96E09	C8(Carbamidomethyl)	0		3.04564e+09	3.83953	4	2022.12	-2.63489	37.8298	1
	High	SNsAPLIHGLSDTSPVFQAEAPSARR	6	1	1	Q96E09	S3(Phospho)	0	S(1): 0.9; S(3): 99.1; S(11): 0.0; T(13): 0.0; S(14): 0.0; S(23): 0.0	1.04501e+09	3.78197	3	2788.34	-2.14389	48.142	1
	High	mELDLELPPGTGGsPAEGGGSGGGGGLR	18	1	1	Q96E09	M1(Oxidation); S14(Phospho)	0	T(11): 0.0; S(14): 100.0; S(21): 0.0	384878996	3.73423	3	2621.14	-6.96773	54.9119	0
	High	RSQsPINcIRPSVLGPLKR	6	1	1	Q96E09	S4(Phospho); C8(Carbamidomethyl)	0	S(2): 0.0; S(4): 100.0; S(12): 0.0	4.1512e+08	3.72737	4	2258.19	-3.57889	35.7836	2
	High	MELDLELPPGTGGsPAEGGGSGGGGGLR	6	1	1	Q96E09	S14(Phospho)	0	T(11): 0.0; S(14): 100.0; S(21): 0.0	1.84598e+08	3.72025	3	2605.14	-6.54925	60.4195	0
	High	RIDFIPVsPAPsPTR	29	1	1	Q96E09	S8(Phospho); S12(Phospho)	0	S(8): 100.0; S(12): 99.7; T(14): 0.3	5.67401e+09	3.57911	3	1812.84	-0.390038	55.9906	1
	High	SQSPINcIRPSVLGPLKR	7	1	1	Q96E09	C7(Carbamidomethyl)	0		4926747166	3.57652	4	2022.12	-5.35144	38.3872	1
	High	VSTTTDSPVsPAQAASPFIPLDELSSK	77	1	1	Q96E09	S10(Phospho)	0	S(2): 0.0; T(3): 0.0; T(4): 0.0; T(5): 0.0; S(7): 0.0; S(10): 100.0; S(16): 0.0; S(25): 0.0; S(26): 0.0	23227896958	3.57575	2	2825.34	-4.73119	67.4037	0
	High	KcEmETEYQPK	3	1	1	Q96E09	C2(Carbamidomethyl); M4(Oxidation)	0		1.48831e+09	3.4863	2	1458.62	-4.72178	15.3407	1
	High	HGLLLPASPVR	297	1	1	Q96E09		0		117024436405	3.45544	3	1159.69	-4.38261	40.0697	0
	High	LHQIKQEEGMDLINR	41	1	1	Q96E09		0		17588213038	3.37739	3	1823.94	-4.18228	29.8783	1
	High	EVQTAmQISHSWEESFSLSDNDVEKSASPK	1	1	1	Q96E09	M6(Oxidation)	0		7.00429e+07	3.37616	3	3382.53	-1.42437	45.2952	1
	High	QcFSPSLQSFVSSNGLPPsPIPSPTTR	9	1	1	Q96E09	C2(Carbamidomethyl); S19(Phospho)	0	S(4): 0.0; S(6): 0.0; S(9): 0.0; S(12): 0.0; S(13): 0.0; S(19): 100.0; S(23): 0.0; T(25): 0.0; T(26): 0.0	365607314	3.33183	3	2968.39	-1.71298	65.2741	0
	High	EVqTAMQISHSWEESFSLSDnDVEK	2	1	1	Q96E09	Q3(Deamidated); N21(Deamidated)	0		97090070	3.29556	3	2898.28	5.1346	62.117	0
	High	MELDLELPPGTGGSPAEGGGSGGGGGLRR	15	1	1	Q96E09		0		51315934592	3.22031	3	2681.28	-4.82408	46.9151	1
	High	SQSPIncIRPSVLGPLK	5	1	1	Q96E09	N6(Deamidated); C7(Carbamidomethyl)	0		382057474	3.16462	3	1867	-8.02393	46.3306	0
	High	RIDFIPVSPAPsPTR	53	1	1	Q96E09	S12(Phospho)	0	S(8): 0.0; S(12): 100.0; T(14): 0.0	39267268648	3.12803	3	1732.87	-7.19297	47.6008	1
	High	SQSPINcIRPSVLGPLK	7	1	1	Q96E09	C7(Carbamidomethyl)	0		10427527313	3.11138	2	1866.01	-7.59187	43.0278	0
	High	GIGKQcFSPSLQSFVSSNGLPPSPIPSPTTR	1	1	1	Q96E09	C6(Carbamidomethyl)	0		2.10535e+08	3.07881	3	3243.65	0.416561	57.0747	1
	High	IDFIPVSPAPSPTR	16	1	1	Q96E09		0		36444314802	3.07184	3	1496.81	-1.28857	48.3439	0
	High	LHQIKQEEGmDLINR	31	1	1	Q96E09	M10(Oxidation)	0		1.30775e+10	3.03627	3	1839.92	-8.48119	27.8864	1
	High	KcEMETEYQPKR	1	1	1	Q96E09	C2(Carbamidomethyl)	0		7.4926e+07	2.96429	2	1598.72	-5.37935	16.7945	2
	High	QEEGMDLINR	76	1	1	Q96E09		0		30776472149	2.93296	2	1204.56	-3.19271	45.1515	0
	High	MELDLELPPGTGGsPAEGGGSGGGGGLRR	10	1	1	Q96E09	S14(Phospho)	0.0102	T(11): 0.0; S(14): 100.0; S(21): 0.0	8.23608e+08	2.9111	3	2761.25	-4.40513	51.6046	1
	High	SQSPINcIRPSVLGPLKRK	1	1	1	Q96E09	C7(Carbamidomethyl)	0		3.29409e+07	2.83602	4	2150.21	-5.42971	33.3235	2
	High	KcEMETEYQPK	9	1	1	Q96E09	C2(Carbamidomethyl)	0		2.61906e+09	2.83112	2	1442.62	-5.25276	18.7321	1
	High	IDFIPVSPAPsPTR	2	1	1	Q96E09	S11(Phospho)	0	S(7): 0.0; S(11): 50.0; T(13): 50.0	123329594	2.78405	3	1576.77	-6.13413	55.6366	0
	High	QEEGmDLInRETVHER	1	1	1	Q96E09	M5(Oxidation); N9(Deamidated)	0		3.93054e+07	2.76295	3	1972.9	-3.9929	23.2519	1
	High	QcFSPSLQSFVSSnGLPPSPIPSPTTR	18	1	1	Q96E09	C2(Carbamidomethyl); N14(Deamidated)	0		4618105418	2.75917	3	2889.4	-2.09253	69.4649	0
	High	cEmETEYQPK	3	1	1	Q96E09	C1(Carbamidomethyl); M3(Oxidation)	0		2.68078e+08	2.71184	2	1330.53	-1.59879	17.4576	0
	High	RnSTTFPSR	6	1	1	Q96E09	N2(Deamidated)	0		4.90821e+09	2.70819	3	1066.52	-6.19496	16.3329	1
	High	RSQsPINcIRPSVLGPLK	2	1	1	Q96E09	S4(Phospho); C8(Carbamidomethyl)	0	S(2): 0.0; S(4): 100.0; S(12): 0.0	1968563837	2.68859	3	2102.08	-4.42623	40.4286	1
	High	QEEGMDLInRETVHER	1	1	1	Q96E09	N9(Deamidated)	0		3.9814e+07	2.66219	3	1956.89	-8.08999	28.5407	1
	High	SQsPINcIRPSVLGPLK	7	1	1	Q96E09	S3(Phospho); C7(Carbamidomethyl)	0	S(1): 0.0; S(3): 100.0; S(11): 0.0	1.22035e+09	2.65809	2	1945.98	-4.90768	47.388	0
	High	cEMETEYQPK	2	1	1	Q96E09	C1(Carbamidomethyl)	0		5.99102e+08	2.57933	2	1314.52	-7.99387	22.8246	0
	High	MAqEKMELDLELPPGTGGSPAEGGGSGGGGGLR	1	1	1	Q96E09	Q3(Deamidated)	0		397462613	2.50292	3	3113.49	12.1593	49.5738	1
	High	RnsTTFPSR	3	1	1	Q96E09	N2(Deamidated); S3(Phospho)	0	S(3): 100.0; T(4): 0.0; T(5): 0.0; S(8): 0.0	181449038	2.45197	2	1146.49	-3.64121	19.5543	1
	High	RNSTTFPSR	10	1	1	Q96E09		0		4.77155e+09	2.42762	3	1065.54	-7.82644	15.8509	1
	High	HGLLLPAsPVR	175	1	1	Q96E09	S8(Phospho)	0	S(8): 100.0	54009241169	2.39132	1	1239.65	-6.97659	39.1066	0
	High	SQsPINcIRPSVLGPLKR	3	1	1	Q96E09	S3(Phospho); C7(Carbamidomethyl)	0	S(1): 0.0; S(3): 100.0; S(11): 0.0	1.13733e+09	2.35958	3	2102.08	-6.60391	41.1876	1
	High	LHqIKqEEGmDLINR	1	1	1	Q96E09	Q3(Deamidated); Q6(Deamidated); M10(Oxidation)	0		0	2.33643	3	1841.93	12.5951	29.7289	1
	High	GIGKQcFSPSLQSFVSSnGLPPSPIPSPTTR	3	1	1	Q96E09	C6(Carbamidomethyl); N18(Deamidated)	0		242920813	2.30626	3	3244.63	-0.262988	58.0398	1
	High	HGLLLPAsPVRmHSSR	2	1	1	Q96E09	S8(Phospho); M12(Oxidation)	0	S(8): 100.0; S(14): 0.0; S(15): 0.0	1.22192e+08	2.21679	2	1853.92	-2.52342	26.7765	1
	High	IDFIPVsPAPsPTR	6	1	1	Q96E09	S7(Phospho); S11(Phospho)	0	S(7): 100.0; S(11): 99.5; T(13): 0.5	665607755	2.15118	2	1656.74	-1.7173	64.7839	0
	High	RNsTTFPSR	1	1	1	Q96E09	S3(Phospho)	0	S(3): 100.0; T(4): 0.0; T(5): 0.0; S(8): 0.0	7.2016e+09	2.04759	2	1145.5	-5.02339	17.6857	1
	High	NSTTFPSR	6	1	1	Q96E09		0		17508919832	2.04685	2	909.441	-2.02422	35.6103	0
	High	RKcEMETEYQPK	1	1	1	Q96E09	C3(Carbamidomethyl)	0		100274234	1.98153	2	1598.71	-10.4952	18.4845	2
	High	QEEGmDLINR	4	1	1	Q96E09	M5(Oxidation)	0		1.4606e+09	1.97989	2	1220.55	-3.78532	32.1544	0
	High	LHQIKqEEGmDLINR	1	1	1	Q96E09	Q6(Deamidated); M10(Oxidation)	0		0	1.97799	2	1840.93	2.53415	29.5922	1
	High	NsTTFPSR	1	1	1	Q96E09	S2(Phospho)	0	S(2): 100.0; T(3): 0.0; T(4): 0.0; S(7): 0.0	7.20352e+07	1.93891	2	989.406	-3.11704	22.3341	0
	High	ETVHER	2	1	1	Q96E09		0		6561043345	1.55364	1	770.374	-7.15765	12.7961	0
																	76	5.41314e+10	117024436405	1.71156e+11
																	143	6.33962e+09	2.03188e+11	2.09527e+11
																	189	4.74136e+09	1.90678e+10	2.38091e+10
																	270	23227896958	3.42927e+10	5.75206e+10
																	16	989265567	1.60042e+11	1.61031e+11
																	19	1.39308e+09	159638279397	1.61031e+11
																	124	1.62583e+08	1.69301e+10	1.70927e+10
																	47	243300000	270182592617	270425892617
		PTM
